# Supplementary material for: Assessing the ecological impact of banana farms on water quality using aquatic macroinvertebrate community composition
Source: Environ Sci Pollut Res Int. 2017 Jan 23;25(14):13373–81. doi: 10.1007/s11356-016-8248-y (PMC5978817; doi:10.1007/s11356-016-8248-y)
Supplement: Supplementary file 1 — (XLSX 11 kb). [file 11356_2016_8248_MOESM1_ESM.xlsx]

## Sheet: Samples, species and env. var.
Samples	Axis 1	Axis 2	Axis 3	Axis 4		Taxa	Axis 1	Axis 2	Axis 3	Axis 4		Environmental variables	Axis 1	Axis 2	Axis 3	Axis 4
RS1up	1.4368	2.029	-0.2786	0.7179		Elmidae	0.6606	0.5396	0.0629	-0.2012		Distance from source	0.1191	-0.647	0.0747	0.0276
RS2down	1.7724	0.2737	0.0101	0.3926		Psephenidae	-0.0469	0.7157	-0.2266	-0.1942		Up/Downstream.Downstream conventional Farm	0.1721	-0.5179	-0.0102	0.1893
RS3down	-0.3491	-0.8006	-0.3613	1.0212		Dystiscidae	-0.2169	0.0624	-0.3342	-0.334		Up/Downstream.Downstream Organic Farm	-0.394	0.0128	-0.4343	-0.363
RS4down	-0.7811	-0.4545	0.137	0.4287		Lutrochidae	-0.0817	0.0967	0.0244	0.5596		Up/Downstream.Upstream	0.1158	0.5213	0.3325	0.0753
RPc1up	0.6522	-1.1326	0.2579	-0.8494		Ptilodactylidae	-0.3165	-0.0451	-0.2538	-0.1575		Rain last 24h	-0.4609	0.1921	0.3238	-0.3214
RPc2down	1.6339	-1.6289	0.6272	-1.1332		Curculionidae	-0.2863	0.3726	0.8066	-0.2979		Width.Width 6-10m	0.5117	0.079	0.0029	0.1133
RPc3down	-1.0639	-0.6866	-0.074	0.589		Perlidae	-0.4397	0.1771	0.2485	-0.309		Width.Width >20m	0.0735	-0.6504	0.158	-0.1608
SST1up	-0.9919	1.2906	2.7941	-1.0321		Heptageniidae	-0.2723	0.2693	0.8518	0.0026		Width.Width <5m	-0.5066	0.389	0.0137	-0.1732
SST2down	-0.7514	0.2163	-1.1577	-1.1571		Caenidae	-0.3746	0.3414	0.4273	-0.4617		Width.Width 11-20m	0.1809	0.2134	-0.1907	0.3044
SSS1Nat	-0.2486	-0.2188	0.6643	2.3528		Leptohyphidae	-0.2863	0.3726	0.8066	-0.2979		Turbidity	-0.3123	-0.288	0.354	0.0102
SSS1up	-0.1159	1.3285	-1.3349	-0.7131		Ephemeroptera	-0.0737	-0.0079	-0.2366	-0.0982		Substrate.Sand/silt	-0.3546	-0.2193	-0.0624	0.1727
SSG1down	-1.0964	-0.1564	-0.8794	-0.5457		Trichorythidae	0.6348	0.099	-0.3474	-0.415		Substrate.Rocks, leaf litter	-0.4926	0.4465	-0.0963	-0.5747
RPm1down	-0.097	-0.0598	-0.4049	-0.0716		Leptophlebidae	0.4882	0.6397	-0.3123	0.1323		Substrate.Rocks,sand	0.7557	-0.2281	0.1419	0.3861
						Baetidae	0.4794	0.1797	-0.1519	0.5644		% still water	-0.2305	-0.1729	0.0086	0.041
						Siphluronidae	-0.1008	-0.2311	-0.1043	0.2948		Shade	-0.281	0.6726	-0.0475	-0.2241
						Corydalidae	0.672	-0.0054	-0.0182	0.2093		Water T	0.466	-0.2602	-0.2033	-0.1304
						Thiaridae	0.436	-0.4954	0.179	-0.3076
						Physidae	0.4874	-0.5888	0.1887	-0.4227
						Hydrobiidae	0.3955	0.6319	-0.3802	-0.0605
						Hygrophila	0.0067	0.4115	-0.5192	-0.3323
						Bivalvia	-0.1277	-0.0756	-0.2855	-0.4171
						Acari	-0.0694	0.3222	-0.6291	-0.4246
						Leptoceridae	0.3246	0.2574	-0.0581	-0.5792
						Hydropsychidae	0.8762	-0.1092	0.1898	0.1839
						Glossomatidae	0.7124	-0.5664	0.1667	-0.2917
						Philopotamidae	0.7732	0.3728	0.2344	0.2656
						Polycentropodidae	-0.2863	0.3726	0.8066	-0.2979
						Hydroptiliidae	0.7639	0.0224	0.1444	0.1742
						Trichoptera	0.3354	0.3989	-0.0361	0.2811
						Corixidae	-0.1704	0.5323	0.6726	-0.1149
						Naucoridae	0.4118	0.7644	-0.1505	0.0264
						Isotomidae	-0.4027	-0.0358	-0.2753	0.0612
						Calopterygidae	-0.0718	-0.0632	0.1918	0.6792
						Gomphidae	-0.2169	0.0624	-0.3342	-0.334
						Corduliidae	0.0338	0.2562	-0.0358	0.5142
						Coenagrionidae	0.0349	0.4866	0.1857	-0.0867
						Megapodagrionidae	-0.1969	0.5485	0.1421	-0.3519
						Platysticitidae	-0.0454	0.2705	-0.3709	-0.1673
						Libellulidae	-0.0335	0.3835	-0.3854	-0.2059
						Pyralidae	0.3355	0.337	-0.4849	-0.3848
						Chironomidae	0.6021	0.4573	-0.0872	0.0415
						Psychodidae	0.4148	0.5857	-0.0804	0.2072
						Ceratopogonidae	-0.0845	0.723	0.1253	-0.123
						Tipuliidae	0.4148	0.5857	-0.0804	0.2072
						Simuliidae	0.5576	0.1475	0.14	0.3138
						Empididae	0.6674	-0.3259	0.2696	0.2134
						Diptera	-0.1287	-0.2268	0.0461	0.6927
						Oligochaeta	0.4201	0.3327	-0.1519	-0.1061
